# Supplementary material for: Co-Location of QTL for Vigor and Resistance to Three Diseases in Juglans microcarpa × J. regia Rootstocks
Source: Int J Mol Sci. 2025 Jan 22;26(3):903. doi: 10.3390/ijms26030903 (PMC11817649; doi:10.3390/ijms26030903)
Supplement: Supplementary file 1 [file ijms-26-00903-s001.zip › ijms-3366761-SI/Final_Figs/File_S1.xlsx]

## Sheet: Top Markers RLN_2Y
Marker

## Sheet: Top Markers RLN_3Y
Marker

## Sheet: Top Markers Height_2Y
Marker

## Sheet: Top Markers Height_3Y
Marker

## Sheet: Top Markers CG_Avg
Marker

## Sheet: Top Markers PHY_Avg
Marker

## Sheet: Common Markers
Marker

## Sheet: Caption
Description
