# Supplementary material for: Co-Location of QTL for Vigor and Resistance to Three Diseases in Juglans microcarpa × J. regia Rootstocks
Source: Int J Mol Sci. 2025 Jan 22;26(3):903. doi: 10.3390/ijms26030903 (PMC11817649; doi:10.3390/ijms26030903)
Supplement: Supplementary file 1 [file ijms-26-00903-s001.zip › ijms-3366761-SI/Final_Figs/File_S5.xlsx]

## Sheet: 2_3_Year_RLN_Counts_and_tree_le
CAL_Wip_ID	Female_Parent	length_2Y	RLN_2Y	length_3Y	RLN_3Y
48-12 CK
CR
CR 10
CR 13
Durham
Hartley
Forde
Howard
Ivanhoe
PI159568
R. livermore
Serr		30	5.7
Solano
Sunland
Tulare
Vina
A5-1
A5-7
A12-1				96.33	66.6
A12-4		44.8	6	83.94	10.3
A12-5
A13-1				151.13	94.6
A13-2				135.75	10.4
I2-1				134.29	11.7
I8-1				124.5	5
I8-6		65		78.92	2.8
I8-8		54.2	10	108	30.3
I9-1				107	8.5
I9-2				139.75	58.5
I9-6				145.25	9
I9-8
I12-1
I12-13		86	7.3
I13-2				116.5	13.6
I13-30				125.86	10.8
I13-31				193.6	71.1
I13-32				152.13	133.2
I13-33				162.86	2.5
I13-35		44			119.2
I14-4		37
I14-7		52.3	14.3
I15-1		50.5
I15-2				76.33	7.6
I15-40				112.83	6.7
I15-41				104.11	4.3
I15-43		46.5
N7-2
23.2
29.04		83.5	7.8
29.05		86.7	1.8
29.06
29.09				94.04	4.6
29.11		22.5	0		9.2
31.01		110.7	34.9	94.58	272.8
31.03		85.3	1.1
31.04		89.4	7.6
31.05
31.09		107.8	0.025	132.5	15.8
31.1
52.01		79.4	20.2
52.02
52.03		60.5	10.1	76.88	25.1
53.02
53.03
LA530.01
LA530.02
LA549.03
LA627.03
LA628.03
LA628.23
LA629.01
LA629.02
LA634.02
84-121
AX1	23.2		187.2	168.8	62.4
Burbank
CB 93
Grizzly
Px1
Rawlins
RX1		94.1	71.4	121.92	87.7
UZ229		82	81.7		181.3
Vlach		170.57	112.2	100.73	155.2
VX211		133.3	87.4	87.5	17.5
VX211-2
VX211-3
VX211-A
W17				82	145.6
WIP3				104.92	351
DJUG 1.09
WNxW 10.05				182.2	17.1
2025-07-01		25.3	464.2
2025-07-02		45.8	339.7
2025-07-03		37.8	140.9
2025-07-04		37.4	145.6
2025-07-07		32.1	25.8
2025-07-09				49.63	1.4
2025-07-10		30.8	14.9
2025-07-11		25.9	258.4	38.25	0.8
2025-07-12		32	239.6
2025-07-13		59.4	43.4	82	33.3
2025-07-14		32.8	12.9	38.9	232.4
11-987	31.09	63.6	11.75	90.2	21.1
11-991	31.09
13C-6	11.03
29JM 1	29.11
29JM 2	29.11	97.7	30.3	165.4	2.3
29JM 3	29.11
29JM 4	29.11	70.1	14.8
29JM 5	29.11
29JM 7	29.11	61.8	11
29JM 8	29.11	77.5	18.7
29JM 9	29.11
29JM 10	29.11	89.9	83.6
29JM 11	29.11	96.3	68.9	152.8	17.9
29JM 12	29.11	92.4	26.4	133.3	16.9
29JM 17	29.11
29JM 22	29.11	89.8	76.7	139.8	19.4
3S 2	11.03
3S 3	11.03	10
3S 5	11.03	82	80
3S 8	11.03	51.3	295.2
3S 9	11.03	51.3	86.8
3S 10	11.03
3S 12	11.03
3S 13	11.03
3S 14	11.03
3S 16	11.03	19
3S 17	11.03	10	19.4
3S 18	11.03	11.6	0.1
3S 19	11.03
3S 20	11.03
3SH 2	11.03			67.83	133.7
3SH 3	11.03
3SH 4	11.03	34.3	317.3
3SH 5	11.03
3SH 6	11.03	23.5	234.6
3SH 7	11.03	23.1	19.1
3SH 8	11.03	40.5	365.2
3SH 19	11.03
AC 1	31.01	83.6	11.6375	112.4	7.6
AC 2	31.01		5.41	103.67	14.7
AC 3	31.01	45.4	11.7875	47.8	65.8
AC 5	31.01	57.5	1.65	77.7	8.9
AC 6	31.01	26	0.05	28	7.5
AC 7	31.01	137.1	15.1	171	112.5
AC 8	31.01
AC 11	31.01
AC 12	31.01	49.4	0.133333	72.3	27.7
AC 13	31.01		142.6	37.08	122.8
AC 15	31.01
AC 16	31.01		221.24	106.38	674.1
AC 18	31.01	131.8	0	166	8.8
AC 19	31.01	127.3	4.475	173.2	67.4
AC 20	31.01	123.2	10.0125	178.5	59.1
AC 22	31.01		48.49	99.46	271.5
AC 23	31.01		38.07	128.04	66.1
AC 24	31.01		42.97	53.98	427.4
AC 25	31.01
AC 26	31.01
AC 27	31.01		32.65	111.79	520.6
AC 29	31.01		30.86	129.33	871.9
AC 30	31.01		20.33	133.71	279
AC 32	31.01	53.5	20.7375	70.8	41.4
AC 34	31.01
AC 35	31.01		146.52	111.98	96
AC 37	31.01
AC 38	31.01
AC 43	31.01
AC 45	31.01	43.8	10.85	72.7	75
AC 48	31.01
AC 49	31.01		15.53	102.08	114.2
AC 52	31.01		68.76	131.5	117
AC 53	31.01	112	2.816	161.6	43.5
AC 54	31.01		56.56	47.88	91.2
AC 55	31.01	20	5.0625
AC 56	31.01	30.3	0.7	18.7
AC 57	31.01		63.89	113.63	379.2
AC 61	31.01	66.7	0.075	102.4	4.9
AC 63	31.01		155.95	48.13	61.5
AC 64	31.01
AC 65	31.01	30	1.1	29.5
AC 67	31.01
AC 68	31.01	98.7	1.9375	134.7	20
AC 72	31.01	35.3	0	40.8	35
AC 73	31.01	52.5	7.55	77.3	42.5
AC 74	31.01
AC 75	31.01	32.7	0.0666667	46.5	10.2
AC 76	31.01		27.45	110.13	265.3
AC 79	31.01		76.25	134.17	98
AC 80	31.01	128.8	8.0375	168	19.9
AC 81	31.01	124.2	26.175	160.7	196
AC 82	31.01	103.3	0.8625	150	138.5
AC 83	31.01		35.38	101.25	244.1
AC 84	31.01	44.1	0	70.4	51.3
AC 87	31.01
AC 98	31.01	140.9	3.5125	200.7	351.9
AC 103	31.01		13.96	131	254.2
AC 109	31.01		92.82	86.13	182.9
AC 111	31.01	62.4	14.7125
AC 112	31.01		83.75	116	184.9
AC 113	31.01	144.2	2.1125
AC 116	31.01	73.9	3.55
AC 119	31.01	43.4	27.95
AC 120	31.01		320.82	30.13	149.7
AC 121	31.01	129.5	3.8375
AC 122	31.01
AC 123	31.01		55	60.75	231.1
AC 125	31.01	32	0
AC 126	31.01
AC 128	31.01
AC 129	31.01	137.7	0.25
AC 130	31.01	121.6	7.3875
AC 133	31.01	81.1	0
AC 134	31.01	126.4	36.825	167.5	39
AC 135	31.01	124	0.0125	168.7	79
AC 138	31.01
AC 139	31.01
AC 141	31.01	107.2	16.75	156.3	135.3
AC 142	31.01		58.58	53.25	162.5
AC 145	31.01	129.1	1.4875	167.8	29.6
AC 146	31.01	42.8	4.125	56	71.2
AC 148	31.01		178.83	107.42	116
AC 151	31.01
AC 153	31.01		46.89	66.33	214.5
AC 154	31.01
AC 155	31.01	144.4	19.175	184.2	228.8
AC 157	31.01	131.1	35.325	164.6	87.3
AC 160	31.01	89.4	20.55	118.4	48.8
AC 163	31.01	129.4	4.925	179.2	114.6
AC 164	31.01	122.8	129.938	162.8	44.9
AC 166	31.01	50.4	0.4375	88.7	86.3
AC 168	31.01
AC 175	31.01	126.7	0	179.2	78.4
AC 176	31.01	91.5	3	82.7	165.3
AC 179	31.01		41.37	91.25	68.2
AC 181	31.01
AC 182	31.01	148.2	2.8875	194	42.4
AC 184	31.01	120.4	0.35	160.2	7.1
AC 185	31.01
AC 186	31.01
AC 188	31.01		16.93	58.75	231.1
AC 189	31.01	144.9	8.1	188.3	66.4
AC 190	31.01	129.7	12.5375	163.3	53.4
AC 199	31.01	27	1.725	27	0.4
AC 200	31.01
AC 201	31.01	67.7	0	93.5	26.2
AC 206	31.01	98.3	1.3125	149	50.6
AC 207	31.01
AC 209	31.01	33.5	0.025	60	15.5
AC 211	31.01
AC 212	31.01	21.8	8.375	26.8	9.8
AC 215	31.01
AC 216	31.01
AC 217	31.01		37.07	93.92	221.6
AC 219	31.01
AC 220	31.01	52.9	2.8125	83.9	21.1
AC 221	31.01		38.61	113.21	274.4
AC 222	31.01	86.3	1.625	149.1	163.3
AC 225	31.01	130	20.225	167.3	35.9
AC 226	31.01	47	0.05	69.4	52.5
AC 228	31.01	75.5	0.166667	98	9.5
AC 232	31.01	55.9	24.875	108.5	74.1
AC 234	31.01		49.35	128.25	77.5
AC 235	31.01
AC 236	31.01	50	0	53	2.1
AC 239	31.01	24.4	0	26.7	8.3
AC 240	31.01
AC 241	31.01		137.55	114.5	100.2
AC 242	31.01	141.8	21.85	191.2	45.2
AC 246	31.01		21.24	25.92	379.6
AC 255	31.01		33.83	122.67	184
AC 257	31.01	123	4.4125	161.3	95.3
AC 258	31.01	118.1	2.3875	163.8	46
AC 261	31.01	75.5	7.775	110.5	121.5
AC 262	31.01		39.1	132.17	300.6
AC 267	31.01	130.5	4.81667	190	43.3
AC 268	31.01	127.2	13.9125	168.5	60.8
AC 270	31.01	54.5	0.85	70.3	104.2
AC 271	31.01		35.77	18.88	542.4
AC 272	31.01		35.3	96.88	243.5
AC 273	31.01	154	39.2625	202.7	104.2
AC 276	31.01		18.98	68.58	231.3
AC 277	31.01		36.83	47.58	127.8
AC 278	31.01	53.3	0.325	64.2	44.8
AC 279	31.01
AC 280	31.01	139.8	14.625	185.5	119.4
AC 281	31.01
AC 282	31.01	74.5	21.0333	113.7	212.8
AC 283	31.01
AC 284	31.01		24.63	84.25	414.8
AC 285	31.01		26.7
AC 286	31.01
AC 287	31.01
AC 288	31.01			74.79	112.1
AC 289	31.01
AC 292	31.01	56.8	37.2	62.5	55.5
AC 293	31.01			132.17	13.1
AC 294	31.01
AC 296	31.01			133.71	279
AC 298	31.01
AC 301	31.01		35.29	95.69	19.1
AC 303	31.01
AC 305	31.01
AC 308	31.01	67.6	35.4875	96.9	35.8
AC 310	31.01	70.6	21.95	109.7	91.8
AC 312	31.01		49.25	50.38	11.1
AC 314	31.01	125	44.1125	168.3	137.2
AC 315	31.01	147.2	10.75	193.3	50.1
AC 317	31.01
AC 318	31.01	134.3	91.9375	177.7	54.9
AC 322	31.01	56.3	30.25	95	23.4
AC 323	31.01	121.2	10.875	175.2	100.6
AC 324	31.01	59.1	10.8	64.3	24.6
AC 325	31.01
AC 332	31.01
AC 334	31.01	49.8	0	92	2.6
AC 335	31.01	132.3	20.9
AC 337	31.01
AC 338	31.01			166.3	53.9
AC 340	31.01
AC 342	31.01	56.2	0	89.7	12.3
AC 343	31.01		84.1	41.65	69.9
AC 346	31.01	140	150.463	183.5	155.5
AC 347	31.01	75	0.025	103	6.5
AC 348	31.01	48	0.15	70.5	93.4
AC 349	31.01	54.3	0.7875	83.2	96.7
AC 350	31.01	88.3	15.7625	139.5	37.1
AC 351	31.01	72.5	0	79	3.5
AC 352	31.01		29.98	39.2	104.8
AC 353	31.01		34	80.65	169.7
AC 354	31.01	153	2.5625	205.2	26.7
AC 356	31.01	151.4	3	214.3	30.6
AC 358	31.01
AC 359	31.01
AC 363	31.01	107.9	4.65	109.8	47.9
AC 364	31.01	133.5	0	170	4.6
AC 365	31.01			156.5	54.8
AC 366	31.01	100.9	1.6875
AC 367	31.01	117.3	12.3125	163.7	211.7
AC 369	31.01
AC 370	31.01	38.5	0	12.5
AC 371	31.01	41.8	2.325	28	1
AC 375	31.01	68.3	0	109.5	2.2
AC 379	31.01	106.2	2.3625	178.7	8.2
AC 380	31.01	70.6	0	90.6	3
AC 383	31.01
AC 384	31.01	59	0	64.2	19.6
AC 385	31.01		119.03	137.25	78.4
AC 386	31.01		46.19	44.25	63.5
AC 394	31.01	121.8	0.575	168.5	31.2
AC 402	31.01		39.44	61.42	65.3
AC 407	31.01		39.41	105.25	234.9
AC 408	31.01
AC 411	31.01	119.8	8.3625	154.8	65.2
AC 422	31.01
AC 426	31.01
AC 428	31.01	115.8	10.55	153.7	160.5
AC 429	31.01		77.48	101.42	176.2
AC 431	31.01		37.06	72.25	59.7
AC 432	31.01
AC 434	31.01	113.6	4.2625	154	69.8
AC 436	31.01	70.7	0.4375	95.4	13.1
AC 437	31.01	122.3	16.8625	150.7	180.7
AC 438	31.01		21.64	68.38	57.4
AC 439	31.01
AC 442	31.01	129.4	6.0375	168.8	162.6
AC 443	31.01		89.48	116.75	83.5
AC 446	31.01		11.68	134	169.6
AC 447	31.01
AC 448	31.01		21.63	161.3	178.9
AC 449	31.01
AC 452	31.01		71.48	110	127.8
AC 453	31.01	137.8	2.2125	181.7	36.8
AC 454	31.01	130.3	45.3875	170.8	76.3
AC 457	31.01	70.1	2.225	120	27.9
AC 458	31.01		10.9	106.42	75.8
AC 466	31.01		178.55	25.71	196.7
AC 468	31.01		5.38	53	15.9
AC 469	31.01	105.7	49.9625	140.4	141.6
AC 470	31.01
AC 471	31.01	47	0.15	70.8	28.7
AC 472	31.01		19.05	187.3	132.8
AC 473	31.01	122.5	5.3	168.3	36.5
AC 475	31.01	129.1	0.166667	177.8	94
AC 476	31.01
AC 480	31.01	26	1.86667	32.2	9.7
AC 481	31.01
AC 482	31.01		32.94	116	175
AC483	31.01		8.52	82.25	13.6
AC 486	31.01	123	27.4375	167.8	235.3
AC 487	31.01		89.64	84.67	261.1
AC 490	31.01
AC 491	31.01
AC 492	31.01	115.7	22.7875	155.5	38.9
AC 494	31.01		90.56	116.67	254.1
AC 495	31.01		51.6	182.7	92.7
AC 497	31.01	66.7	4.75	85	136.2
AC 498	31.01	74.3	0.316667	92.5	29.5
AC 504	31.01		40.03	82.63	455.4
AC 506	31.01		53.63	44.42	40.7
AC 507	31.01		131.31	125.25	289.3
AC 508	31.01	100.8	13.75	142	96.3
AC 510	31.01	66	31.5333	91.3	70.7
AC 511	31.01
AC 512	31.01
AC 515	31.01		44	59	143.9
AC 516	31.01
AC 520	31.01
AC 532	31.01
AC 533	31.01		46.34	133.75	546
AC 535	31.01	58.8	0.025	81.3	118.8
AC 540	31.01
AC 547	31.01	62.2	0.325	89.3	2.5
AC 552	31.01		24.28	57.25	19.1
AC 554	31.01	74.2	4.85	116.2	53
AC 556	31.01	36.5	10.56	44
AC 557	31.01	59.8	15.8625	81.8	50.8
AC 558	31.01
AC 559	31.01	122.9	2.3	164.7	42.4
AC 560	31.01
AC 563	31.01
AC 564	31.01		27.58	110.88	424.5
AC 567	31.01	47.8	5.6	68	47.3
AC 568	31.01		66.35	28.38	154.8
AC 569	31.01
AC 570	31.01		60.14	120.67	239.4
AC 571	31.01
AC 574	31.01	75.1	3.9375	91.9	42.3
AC 577	31.01	64.8	0.5	84	49.5
AC 580	31.01		152.7	119.54	519.6
AC 583	31.01		43.41	121.71	538.9
AC 585	31.01	118	0	175	0.1
AD 1	31.09
AD 17	31.09	106.6	62.775	147.5	131.9
AD 18	31.09	56.8	0	97.2	4.4
AD 19	31.09		103.53	103.5	158.4
AD 20	31.09	48.8	5.08333	45.8	9.7
AD 22	31.09
AD 24	31.09		14.38	49.69	294
AD 28	31.09		14.3	88.63	268.9
AD 30	31.09		46.6	38.25	20.5
AD 37	31.09		43.34	87.75	121.4
AD 38	31.09
AD 40	31.09		12.39	137	84.2
AD 41	31.09	68.5	3.16667	87	30.6
AD 51	31.09		94.42	97.21	462.7
AD 55	31.09		26.06	105.79	316.1
AD 56	31.09		20.15	88.38	78.5
AD 57	31.09		51.97	66	92.8
AD 66	31.09
AD 67	31.09
AD 71	31.09		76.28	80.44	112.5
AD 79	31.09		24.21	180.6	39
AD 80	31.09		19.81	109.33	310.3
AD 83	31.09
AD 86	31.09	23.3	0.45	33.1	11.2
AD 87	31.09		16.55	92.75	46.6
AD 90	31.09		126.25	82.75	58.7
AD 91	31.09		15.05	47.25	46.7
AD 95	31.09		66.48	85.42	47.7
AD 96	31.09		75.46	129.67	826.6
AD 97	31.09	56.3	0.5	84.7	109.6
AD 100	31.09	86.8	0.1125	96.3	205.7
AD 101	31.09		25.95	90.63	132
AD 103	31.09
AD 111	31.09	118.4	13.925	169.2	80.1
AD 114	31.09		71.39	119.92	354.1
AD 115	31.09		92.79	64.46	22.8
AD 116	31.09		34.08	97.88	172.2
AD 117	31.09		81.94	95	218.4
AD 118	31.09
AD 119	31.09
AD 121	31.09
AD 122	31.09
AD 123	31.09		42.9	74.5	16
AD 125	31.09		77.47	83.92	484.9
AD 131	31.09
AD 136	31.09		45.91	111.67	279.9
AD 138	31.09		38.11	172.8	197.7
AD 139	31.09
AD 145	31.09	106.7	1.7	154.7	141.4
AD 156	31.09
AD 162	31.09		56.34	92.04	185.8
AD 163	31.09		53.08	121.17	6.3
AD 165	31.09		57.1	86.25	318
AD 166	31.09
AD 167	31.09		13.41	125.25	348.2
AD 169	31.09
AD 170	31.09
AD 171	31.09
AD 172	31.09	98.8	3.51667	149	13.7
AD 173	31.09
AD 180	31.09
AD 182	31.09
AD 183	31.09
AD 184	31.09		24.92	123.88	164.9
AD 185	31.09		76.6	96.83	525
AD 187	31.09	128.6	50.6125	187.4	128.5
AD 191	31.09
AD 192	31.09		51.84	105.67	221.9
AD 193	31.09		78.98	75.08	141.9
AD 196	31.09	86.9	6.0875	133.8	70.3
AD 198	31.09		19.3	20.25	177.6
AD 215	31.09
AD 217	31.09		39.55	90.21	25.6
AD 224	31.09		3.89		7.2
AD 233	31.09		139.94	72.75	404.3
AD 243	31.09
AD 244	31.09		76.65	78.83	48.8
AD 246	31.09		28.28	115.29	203.7
AD 247	31.09		33.26	121	180
AD 251	31.09		131.44	107.33	310.2
AD 253	31.09		38.56	64.42	184.2
AD 254	31.09
AD 255	31.09		30.48	116.42	328.3
AD 258	31.09		101.72	39.38	24.5
AD 259	31.09		75.83	109.17	171.9
AD 261	31.09		112.44	20.31	103.7
AD 263	31.09
AD 264	31.09		106.16	95.5	244.8
AD 265	31.09		34.91	103.25	208.8
AD 266	31.09
AD 271	31.09		112.28	82.58	73.4
AD 272	31.09	67.3	1.05	101.2	3.5
AD 273	31.09		34.91	132.54	313.8
AD 274	31.09
AD 275	31.09	40	0.025	71	0
AD 276	31.09		16.65	20.38	220.5
AD 277	31.09		14.86	130.33	201.6
AD 279	31.09	36.1	0	55.2	9.2
AD 282	31.09		57.1	154.2	112.5
AD 283	31.09
AD 285	31.09		25.49	68.63	193
AD 286	31.09		18.2	127.38	19.3
AD 287	31.09
AD 288	31.09		72.28	107.04	332.8
AD 289	31.09		23.13	111.75	266.2
AD 290	31.09
AD 291	31.09
AD 292	31.09
AD 293	31.09
AD 294	31.09
AD 296	31.09	130.3	13.6125	175.3	21.5
AD 297	31.09		28.36	41.79	13.8
AD 299	31.09		49.96	116.17	430.4
AD 300	31.09
AD 301	31.09	64.6	0	89	2.9
AD 302	31.09		52.69	128.33	30
AD 303	31.09		22.1	67.69	75.5
AD 304	31.09
AD 307	31.09		123.42	102.25	351.4
AD 309	31.09	117.6	1.95	168.5	12.4
AD 312	31.09		28.07	157.2	148.9
AD 317	31.09	83.3	0	129	0
AD 325	31.09	122.3	26.2875	175.6	105
AD 333	31.09
AD 345	31.09
AD 349	31.09		235.43	103.08	156.6
AD 357	31.09		42.18	82.5	138.2
AD 360	31.09
AD 361	31.09		29.38	118.92	104.5
AD 389	31.09
AD 392	31.09		48.55	121.42	542.4
AD 393	31.09	123.5	4.05	169.7	21.5
AD 395	31.09		121.25	157.33	196.4
AD 396	31.09
AD 400	31.09	102.9	9.925	145.9	27.7
AD 401	31.09
AD 407	31.09		35.57	125.08	349.6
AD 409	31.09
AD 412	31.09		223.27	192.8	64.7
AD 414	31.09
AD 415	31.09			11.25
AD 416	31.09
AD 418	31.09
AD 423	31.09
AD 427	31.09		82.45	43.46	35.4
AD 428	31.09	65.8	2.4125	107.8	109.4
AD 429	31.09		36.91	145.2	46
AD 430	31.09
AD 434	31.09			19.75
AD 436	31.09
AD437	31.09
AD 439	31.09
AD 440	31.09
AD 441	31.09		71.93	78.79	94.8
AD 442	31.09		197	50.88	9.2
AD 448	31.09		0.29	25.5	142.6
AD 456	31.09
AD 458	31.09		10.1	73	331.4
AD 460	31.09
AD 465	31.09		202.48	40.27	137.8
AD 467	31.09
AD 474	31.09	42.3	0.0333333	54	8.6
AD 476	31.09	103.8	22.675	132	91.4
AD 481	31.09		76.07	111.83	262.2
AD 493	31.09
AD 496	31.09
AD 499	31.09
AD 502	31.09
AD 503	31.09
AD 506	31.09		51.28	110.5	465.6
AD 508	31.09
AD 509	31.09
AD 525	31.09	65.6	0.0166667	111.8	2.4
AD 527	31.09
AD 528	31.09	59.8	13.9333	80	14
AD 529	31.09
AD 530	31.09
AD 531	31.09	65.5	6.9375	107	207.1
AD 533	31.09
AD 534	31.09		28.79	101.83	110.7
AD 536	31.09
AD 555	31.09		68.4	105	18.5
AD 557	31.09
AD 558	31.09		39.95	103.7	210.5
AD 559	31.09		15.19	85.58	454.8
AD 562	31.09		148.37	47	599.7
AD 564	31.09		41.38	119	79.2
AD 565	31.09	135.8	10.275	192.3	79.4
AD 570	31.09	66.3	38.85	107.7	61.5
AD 573	31.09
AD 575	31.09
AD 578	31.09
AD 581	31.09
AD 582	31.09
AD 587	31.09	70.3	32.8	100	373.5
AD 590	31.09
AD 594	31.09	52.8	1.6	77.5	74.2
AD 596	31.09
AD 600	31.09
AD 602	31.09
AD 605	31.09		59.7	149.4	234
AD 607	31.09		15.84	84.1	74.4
AD 611	31.09
AD 617	31.09
AD 619	31.09
AD 624	31.09	132.2	4.075	175.8	47.7
AD 626	31.09
AD 631	31.09	106.6	5.1375	163.7	97.7
AD 638	31.09		90.68	132	297.9
AD 641	31.09		59.57	48.5	39.6
AD 645	31.09	62.2	15.1375	102.9	17.4
AD 653	31.09		50.96	112.33	27.7
AD 654	31.09		74.35	180.8	45.1
AD 655	31.09
AD 656	31.09
AD 671	31.09
AD 677	31.09	132.5	0.0375	181.5	12.3
AD 705	31.09		63.1	97.81	366.3
AD 708	31.09		24.94	74.88	109.9
AD 709	31.09	73.6	32.6125	122.8	85.2
AD 714	31.09		58.46	166	60.5
AD 717	31.09		86.64	185.3	19.7
AD 726	31.09	79.8	0	126.4	4
AD 745	31.09
AD 749	31.09	95.1	47.175	138	160.2
AD 751	31.09		76.97	103	92.3
AD 757	31.09		54.24	18.5
AD 762	31.09		48.34	76.92	160
AD 764	31.09		43.71	129.92	574.3
AD 765	31.09
AD 767	31.09
AD 771	31.09
AD 773	31.09	117.8	61.1	152.2	55.7
AD 783	31.09		62.9	150.8	21
AD784	31.09		31.43	106.25	264.1
AD 785	31.09		28.85	73.21	321.1
AD 786	31.09	66	51.675	111.6	46.8
AD 789	31.09		31.6	115.54	112.4
AD 791	31.09
AD 802	31.09
AD 821	31.09		24.98	72.25	159.1
AD 871	31.09	63.6	0.45	87	3
AD 569	31.09		33	73.17	130.3
AW 1
AW 2
AW 3
AW 4
AW 5
AW 6	29.03
AW 7
AW 8
AW 9	29.11
AW 10	76.18
AW 11	29.11
AW 12
AW 13	2.22
AW 14
AW 15	31.07	163.1	11.1
AW 16
AW 17
AW 18
AW 19
AW 20	113.05
AW 21
AW 22
AW 23	29.02
AW 24
AW 25	2.22
AW 26
AW 27
AW 28
AW 29
AW 30
AW 31
AW 32
AW 33
AW 34
AW 35
AW 36
CS 1	11.03
CS 2	11.03	69		63.46	268.1
CS 7	11.03	43.1	30.2	66.67	8.1
CS 8	11.03			119.71	27.1
CS 11	11.03
CS 15	11.03
CS 16	11.03			113.83	35.5
CS 17	11.03			57.8	5.2
CS 18	11.03	11
CS 21	11.03
CS 23	11.03	24.1	23.2		113
CS 26	11.03	26
CS 27	11.03
CS 28	11.03			104.75	59
CS 29	11.03
CS 32	11.03			33.25	63.5
CS 33	11.03	35	7.1		483.8
CS 34	11.03			114.29	189.5
CS 35	11.03
CS 36	11.03			147.5	31.5
EA 1	31.09		217.57	49.31	388.2
EA 2	31.09		92.64	25.5	259.9
EA 4	31.09
EA 21	31.09		60.96	52.13	69.2
EA 12	31.09
EA 16	31.09		30.88	49.75	107.7
EA 19	31.09		92.7	86.2	9.1
EA 24	31.09
EA 32	31.09		92.65	78.96	234.1
EA 43	31.09		29.44	73.17	301.7
EA 46	31.09		10.84	47.58	80.5
EA 47	31.09		26.28	47.98	108.5
EA 49	31.09		35.16	88.33	80.1
EC 2	11.03
EC 4	11.03		34.38	65.5	147.2
EC 5	11.03
EA 9	11.03				447.8
EC 10	11.03
EC 12	11.03
EC 18	11.03		12.92	152	103.5
EC 20	11.03
EC 30	11.03
EC 33	11.03
EC 35	11.03				167.8
EC 36	11.03
EC 42	11.03
EC 43	11.03
EC 44	11.03		92.6	16.13	30
EC 46	11.03		125.33	82.19	161
EC 49	11.03
EC 51	11.03
EC 52	11.03
EC 56	11.03		91.33	106.33	319.8
GB 1037			90.06	112.33	192.2
GB 1087		32.8	0.7
GB 1094
GB 1133			15.78	83.08	23.4
GB 1230		39.5	0.1		36.2
GB 1327
GB 0047			4.1	128	18.3
GB 0104
GB 0110
GB 0173
GB 0187					95.1
GB 0258
GB 0380
GB 0467					32
GB 0531
GB 0651			20.08	82	62.4
GB 0666			37.64	117.29	9
GB 0697
GB 0832
GB 0906
GB 1011
JCS 1	11.03	27	44.9
JCS 2	11.03	10			65.7
JCS 3	11.03
JCS 6	11.03
JCS 7	11.03	56.9	52.1
JCS 1	11.03
JMOP 2	29.11	88.8	33.7	147.1	15
JMS 2	29.11
JMS 3	29.11	82.7	24.2
JMS 4	29.11
JMS 5	29.11	57.8	21.6
JMS 6	29.11
JMS 7	29.11	70.6	25.2
JMS 9	29.11
JMS 10	29.11
JMS 11	29.11	88.6	63.9
JMS 11A	29.11
JMS 12	29.11	63.4	26.7
JMS 13	29.11	91.2	71.7
JMS 15	29.11
JMS 16	29.11
JMS 18	29.11
JMS 19	29.11	84.7	65.5	146	15.6
JMS 20	29.11
JMS 21	29.11
JMS 23	29.11
JMS 24	29.11	96.8	52.1	158.3	7.3
JMS 5A	29.11	59	40.7
K 2				153	14.7
K 3	31.05	64.2	25.6	74.8	305
K 4				131.63	35.9
K 5	29.03	44.8	4.8	45	11
K 7	31.03	93	0.7	135.17	64.4
K 9				100.92	21.9
K 10
K 11		58.7	36.9	147.25	7.2
K 12				152.38	9.8
K 14	52.02		2.39	96.58	88
K 28			20.95	95.38	30.4
K 29		89.7	28.2875	115.4	112
K 32			86.96	103.75	27.7
K 35			12.66	120.17	70.4
MS1-1	31.01	9	24.4
MS1-3	31.01	133.67	52.8	171.6	22.5
MS1-4	31.01
MS1-7	31.01	107	43	133.75	60
MS1-8	31.01	86	59.4	112.81	55.6
MS1-12	31.01	66	105.4	64.69	14
MS1-14	31.01
MS1-15	31.01
MS1-18	31.01
MS1-19	31.01	124.67	121.4	132.56	55.2
MS1-21	31.01	104.33	193.7	136.44	47.6
MS1-24	31.01
MS1-26	31.01
MS1-27	31.01	128.67	91.7	138.25	48.2
MS1-28	31.01	122	36.2	88.42	485.7
MS1-29	31.01
MS1-31	31.01	89	71.1	127.75	235.8
MS1-32	31.01	48	5.7	66	82.4
MS1-33	31.01	110.33	25.7	137.29	122.2
MS1-36	31.01	24.33	1.29	37.5	34.1
MS1-38	31.01
MS1-39	31.01	30.5	0.5
MS1-41	31.01	117.5	247.8	139.56	63.9
MS1-43	31.01	67.5	0.5	65.5	75.7
MS1-44	31.01	118.33	22.1	139.25	60.1
MS1-45	31.01
MS1-48	31.01	126.67	141	158.25	73.9
MS1-49	31.01	75.33	66.9	77.69	112.8
MS1-50	31.01	93.33	22.9	100.75	84.7
MS1-51	31.01	120	17.5	148.75	86.3
MS1-52	31.01	52
MS1-53	31.01
MS1-55	31.01	42	55.1	32.13	173.6
MS1-56	31.01	44.33	16.4	44.94	13
MS1-62	31.01	153.33	14.2	190	125.9
MS1-63	31.01	43.5	31.5	64	13.4
MS1-65	31.01	116.33	34.5	146.63	41.8
MS1-68	31.01
MS1-69	31.01
MS1-71	31.01	132.67	64.4	178.71	58.4
MS1-72	31.01	113.67	5.2	135.2	15.9
MS1-73	31.01	31.33	44.8	48.25	176.2
MS1-77	31.01
MS1-84	31.01	39.67	3.8	30.25	31.7
MS1-85		32.5	6.1	34	47.2
MS1-86	31.01	139.33	27.1	163.57	44.8
MS1-87	31.01	117.33	43.2	131.33	63.3
MS1-89	31.01	127.5	41	178.5	137.3
MS1-90	31.01	106.33	53.7	109.81	17.4
MS1-93	31.01	31.67	9.7	22.56	10.7
MS1-94	31.01	129.33	131.3	175.38	27.6
MS1-95	31.01	125.67	148.6	70.54	172
MS1-96	31.01	113.33	29.2	137.9	84.7
MS1-97	31.01	107.33	115.5	138.5	77.7
MS1-98	31.01			167	2.3
MS1-99	31.01	128.33	17.5	183.86	63.3
MS1-102	31.01	64	30.8
MS1-103	31.01	100.5	10.4	151.57	56.1
MS1-105	31.01	49	156.8	54	114.1
MS1-106	31.01	77.33	60.1	88.5	20.4
MS1-107	31.01
MS1-113	31.01	31.67	4.5	42	45.7
MS1-114	31.01			78.3	3.6
MS1-117	31.01	157	65	208	73.2
MS1-119	31.01	56.33	5	52.2	15.4
MS1-120	31.01	26.8	0
MS1-122	31.01	149.33	3.7	173	68.9
MS1-125	31.01	161	55.6	192.13	32.6
MS1-126	31.01
MS1-127	31.01	92.67	255	119.13	27.2
MS1-128	31.01	108	47.8	169.88	44.9
MS1-129	31.01
MS1-130	31.01	138	27.2	187.5	68.5
MS1-132	31.01	100.33	97.1	134.6	56
MS1-133	31.01
MS1-138	31.01	67.4	0.8	120.38	53.3
RX032	29.11
S 1		27.4	18.3
S 2
S 8		30.2	205.6
S 10		25.9	46
S 13		28.4	52.1
S 15		40.8	8.5
S 16		31.1	41.7
S 21		47.6	219.9
S 26		24.6	258.3	62.75	1.2
S 32		54.2	64.3
S 35		54.9	412.4
S 38		14.3	70
S 39		59.8	22.5
S 40		50.8	24
S 41		36.8	4.82
S 42		51.6	78.6
S 45		50.5	1.3
S 49		34.3	132.5
S 54		51.3	75.6
S 55		42	38.7	77.33	5.6
S 59		64.3	9.47
S 61		56.9	62.5
S 64
SBB7
SC1
SC5		15.8
SM1
SM2
SM4
SM5		28.5	10.8
STJM4	29.11	74.3	35.2
STJM6	29.11	90.1	60.1	143.1	8.9
STJM7	29.11
STJM11	29.11	97.4	36.5
TB3	31.09	79.8	45.6		28.8
TB4	31.09	87.7	10.4
TB5	31.09	12.3
TB6	31.09			29
TB7	31.09	85.1	12.3
TB8	31.09	87.7	31
TB10	31.09
TB11	31.09
TB12	31.09	96.1	0.1
TB13	31.09	89.4	4.5
TB16	31.09	11.3
TB18	31.09	64.2	32.2
TB19	31.09		74.21	119.92	112.8
TB21	31.09			109.88	301
TB22	31.09	85.5	14.5		1021.2
TB23	31.09
TB24	31.09
TB26	31.09	106.2	0.7
TB28	31.09	80.8	0.2
TB31	31.09
TB32	31.09
TB33	31.09	13.2	3.4
TB34	31.09	94.7	3.6
TB35	31.09		78.96	68.31	65.9
TB36	31.09	68.3	2.4		551.3
TB37	31.09	68.6	16.2	120.9	84.1
TB38	31.09
TB39	31.09	25.4	29.9
TB40	31.09	86.5	35.4
TB42	31.09
TB44	31.09	90.3	2.6
TB45	31.09	71.2	2.6
TB46	31.09	40.2	0.8		747.4
TB47	31.09	25.1	0		764.4
TB48	31.09	63.3	32		361.3
TB49	31.09	82.5	0.1	100.83	33
TB50	31.09	91.4	4.3
TB51	31.09
TB52	31.09			50.5	80.1
TB57	31.09
TB58	31.09
TB59	31.09
TB60	31.09
TB61	31.09	94.6	1.4
TB62	31.09	73.3	0.5
TB63	31.09	6
TB65	31.09	65.7	155.5
TB66	31.09	87.6	19.7
TB67	31.09	81.5	9	72.3	55.1
TB68	31.09	66	5.5
TB69	31.09	41.5	0		266.3
TB70	31.09	25.7
TB71	31.09	6.3	3.3
TB73	31.09	59.3	1.6
TB75	31.09
TB76	31.09	35.9	1
TB78	31.09	68.3	2
TB79	31.09	9
TB80	31.09
TB82	31.09
TB83	31.09	52.3	60.7
TB86	31.09	94.7	1.1
TB87	31.09	87.3	0.9		195.8
TB88	31.09	26	10.5
TB90	31.09	35.5	17.2	123.38	333.7
TB91	31.09	71.4	1.1
TB92	31.09	64.7	7.8		249.1
TB94	31.09
TB95	31.09	71.9	4.9
TB96	31.09	7.3
TB97	31.09	55.6	5.1
TB99	53.02	60.1	1
TB100	31.09	59.6	5.6
TB101	31.09
TB102	31.09	40.3	6.5
TB104	31.09
TB105	31.09	19.7	32.8
TB108	31.09		141.43	60.81	26.9
TB109	31.09	84.2	52.1		112.1
TB111	31.09	85.7	5.5
TB112	31.09
TB115	31.09
TB120	31.09		21.85	40.38	5.3
TG9	53.02	91.4	1.6		773.3
TG11	53.02	100.1	2.4
TG17	53.02	97.6	0
TG24	53.02	81.3	109.7		857.9
TG29	53.02	80.8	4.4		193.3
TG37	53.02	46.3	0.9
TG47	53.02	89.6	8.2
TP1	68.18	83.5	71.5
TP3	68.18	46.3	0.1
TP4	68.18				169.7
TP7	68.18	58.1	5.6
TQ11	52.02
J1-1A
J1-19A
J1-20A
J1 control
L-33
L-194
L-J
RR4-1A
RR4-2B
RR4-4A
RR4-6C
RR4-8A
RR4-10A
RR4-11A
RR4-12A
RR4-control
RR4 DS Red 17-1-3
RR4 DS Red 17-4-3
RR4 DS Red 30-2-2
RR4 DS Red 67-2-2
RR4 DS Red 67-2-3
BS 1
BS 4
BS 6
BS 8
BS 9
OP 9
OP 65
OP 67
EA 51

## Sheet: Caption
CAL_Wip_ID	Female_Parent	length_2Y	RLN_2Y	length_3Y	RLN_3Y
The Genotype ID	This is the female parent	Tree height at two years	P. vulnus count at two years	Tree height at three years	P. vulnus count at three years
