# Supplementary material for: Co-Location of QTL for Vigor and Resistance to Three Diseases in Juglans microcarpa × J. regia Rootstocks
Source: Int J Mol Sci. 2025 Jan 22;26(3):903. doi: 10.3390/ijms26030903 (PMC11817649; doi:10.3390/ijms26030903)
Supplement: Supplementary file 1 [file ijms-26-00903-s001.zip › ijms-3366761-SI/Final_Figs/File_S6.xlsx]

## Sheet: CG_Avg_Score
CAL_Wip_ID	CG_Avg
48-12 CK
CR
CR 10
CR 13
Durham
Hartley
Forde
Howard
Ivanhoe
PI159568
R. livermore
Serr
Solano
Sunland
Tulare
Vina
A5-1
A5-7
A12-1
A12-4
A12-5
A13-1	3.3
A13-2
I2-1
I8-1	2.4
I8-6
I8-8
I9-1
I9-2	2.3
I9-6
I9-8
I12-1	2.9
I12-13
I13-2
I13-30	3.3
I13-31	3.2
I13-32	2
I13-33	2.9
I13-35	2.9
I14-4
I14-7
I15-1	2.65
I15-2	1.4
I15-40	2.4
I15-41	3.5
I15-43	1.3
N7-2
23.2
29.04
29.05
29.06
29.09
29.11
31.01
31.03
31.04
31.05
31.09
31.1
52.01
52.02
52.03
53.02
53.03
LA530.01
LA530.02
LA549.03
LA627.03
LA628.03
LA628.23
LA629.01
LA629.02
LA634.02
84-121
AX1	3.16667
Burbank
CB 93
Grizzly
Px1
Rawlins
RX1	2.64
UZ229	3.7
Vlach	3.375
VX211	2.925
VX211-2
VX211-3
VX211-A
W17
WIP3
DJUG 1.09
WNxW 10.05	3.025
2025-07-01
2025-07-02
2025-07-03
2025-07-04
2025-07-07
2025-07-09
2025-07-10	2.9
2025-07-11
2025-07-12	4
2025-07-13
2025-07-14	3.4
11-987	1
11-991	1.15667
13C-6
29JM 1	2.9
29JM 2
29JM 3	3.5
29JM 4	3.1
29JM 5	3
29JM 7
29JM 8	2.75
29JM 9
29JM 10	3.2
29JM 11	2.8
29JM 12	2.9
29JM 17	2.6
29JM 22	3
3S 2
3S 3
3S 5	2.6
3S 8
3S 9
3S 10
3S 12
3S 13
3S 14
3S 16
3S 17	3.4
3S 18	3.9
3S 19
3S 20
3SH 2	4
3SH 3
3SH 4
3SH 5
3SH 6
3SH 7	3.9
3SH 8
3SH 19
AC 1	2.5
AC 2	1.4
AC 3	1.9
AC 5	1
AC 6
AC 7	2.15
AC 8
AC 11
AC 12
AC 13
AC 15	2.2
AC 16	1.3
AC 18	2.9
AC 19
AC 20	2.6
AC 22	2.4
AC 23	2.6
AC 24	3.2
AC 25
AC 26
AC 27	2.85
AC 29	3
AC 30	1.55
AC 32	1.4
AC 34
AC 35	2.8
AC 37
AC 38
AC 43
AC 45
AC 48
AC 49	1.7
AC 52	2.6
AC 53	3.3
AC 54	1.4
AC 55
AC 56	1.9
AC 57	3
AC 61
AC 63
AC 64
AC 65
AC 67
AC 68	1.85
AC 72
AC 73	1.1
AC 74
AC 75
AC 76	2.4
AC 79	1.53333
AC 80
AC 81
AC 82	1.8
AC 83	2.5
AC 84
AC 87
AC 98
AC 103	2.5
AC 109
AC 111	1.4
AC 112	2.3
AC 113	2.5
AC 116	2.6
AC 119
AC 120	3.2
AC 121	2.95
AC 122
AC 123
AC 125
AC 126	2.4
AC 128
AC 129	2.6
AC 130	2.4
AC 133	1.5
AC 134	2.6
AC 135	1.85
AC 138
AC 139
AC 141	3
AC 142
AC 145	3.6
AC 146
AC 148	2.4
AC 151
AC 153	2.85
AC 154
AC 155	2.25
AC 157	3.5
AC 160	1.55
AC 163	3
AC 164	3.5
AC 166	1.435
AC 168
AC 175	3.3
AC 176	2.7
AC 179	2.5
AC 181
AC 182	2.65
AC 184	2.1
AC 185	2
AC 186	2.6
AC 188
AC 189	2.9
AC 190	3.6
AC 199
AC 200
AC 201
AC 206	2.25
AC 207
AC 209
AC 211	1.6
AC 212
AC 215
AC 216
AC 217	2.6
AC 219	1.7
AC 220
AC 221	3.4
AC 222	2
AC 225	2.2
AC 226	1.665
AC 228
AC 232
AC 234	2.8
AC 235
AC 236
AC 239
AC 240
AC 241
AC 242	1.95
AC 246
AC 255	2.9
AC 257	2.45
AC 258	2.35
AC 261	1.2
AC 262	3.2
AC 267	3.1
AC 268	1.9
AC 270
AC 271
AC 272	2.3
AC 273	2.05
AC 276	1
AC 277	2.5
AC 278	2
AC 279	1
AC 280	2.95
AC 281	1.9
AC 282
AC 283
AC 284	2.1
AC 285
AC 286	1.56667
AC 287	1.3
AC 288	2.1
AC 289	1
AC 292	1
AC 293	3
AC 294	2.3
AC 296
AC 298	2
AC 301	2.9
AC 303
AC 305
AC 308	3
AC 310	1.4
AC 312	2.7
AC 314	2.8
AC 315	2.85
AC 317
AC 318	2.45
AC 322
AC 323	2.375
AC 324	2
AC 325
AC 332
AC 334
AC 335
AC 337	2.9
AC 338	2.4
AC 340
AC 342
AC 343
AC 346	2.5
AC 347	1.8
AC 348
AC 349
AC 350	3.1
AC 351
AC 352
AC 353
AC 354	1.9
AC 356	3.4
AC 358
AC 359
AC 363	3.3
AC 364	2
AC 365
AC 366	1.35
AC 367	2.1
AC 369
AC 370	2.6
AC 371
AC 375
AC 379	2.4
AC 380
AC 383
AC 384	2.8
AC 385	3.1
AC 386	1
AC 394	1.55
AC 402	3.4
AC 407	2.8
AC 408
AC 411	2.85
AC 422	1
AC 426	2.9
AC 428	2.4
AC 429	2.6
AC 431	2.3
AC 432	2.35
AC 434	3.5
AC 436
AC 437
AC 438	2.95
AC 439
AC 442
AC 443	2.8
AC 446	3.6
AC 447
AC 448	2.4
AC 449	3.8
AC 452	1.86667
AC 453	3
AC 454	2.2
AC 457
AC 458
AC 466	3.4
AC 468	1.8
AC 469	3
AC 470
AC 471
AC 472	1.5
AC 473	2.3
AC 475	1.95
AC 476
AC 480	1
AC 481
AC 482	2.8
AC483
AC 486	2.1
AC 487	2.1
AC 490
AC 491
AC 492	3.6
AC 494	2.5
AC 495	2.4
AC 497
AC 498
AC 504	2.5
AC 506	1.2
AC 507	3.5
AC 508	3.4
AC 510
AC 511
AC 512
AC 515	3.4
AC 516	1.75
AC 520
AC 532
AC 533	3
AC 535
AC 540
AC 547
AC 552	1.7
AC 554
AC 556
AC 557	2.55
AC 558	2.65
AC 559
AC 560
AC 563
AC 564	2.8
AC 567
AC 568	1
AC 569
AC 570	2.4
AC 571	1.95
AC 574
AC 577
AC 580	2.4
AC 583	3.4
AC 585	3.3
AD 1
AD 17
AD 18
AD 19	1.98667
AD 20
AD 22
AD 24	2.8
AD 28	2.1
AD 30	1.7
AD 37	1.2
AD 38
AD 40	1.55
AD 41
AD 51	2.2
AD 55	2.15
AD 56
AD 57
AD 66
AD 67	1.4
AD 71	3.2
AD 79	3.2
AD 80	1.8
AD 83
AD 86
AD 87	2.2
AD 90	2.3
AD 91	1.54667
AD 95	1.8
AD 96	4
AD 97	1.25
AD 100
AD 101	2
AD 103
AD 111	1.6
AD 114	2.3
AD 115
AD 116	2.6
AD 117
AD 118
AD 119
AD 121	2.5
AD 122	2.8
AD 123	1.15
AD 125	3.2
AD 131
AD 136	2.9
AD 138	1.7
AD 139
AD 145	3.1
AD 156	1.8
AD 162	1.4
AD 163	2
AD 165
AD 166
AD 167	3.1
AD 169
AD 170	2.5
AD 171
AD 172	2.5
AD 173
AD 180	1.3
AD 182
AD 183
AD 184	1.3
AD 185	2.02333
AD 187	2.5
AD 191	3.15
AD 192	4
AD 193	2.3
AD 196	1.7
AD 198	2.4
AD 215
AD 217	2
AD 224
AD 233	2.9
AD 243
AD 244	1
AD 246	2.3
AD 247	2.5
AD 251	1.9
AD 253	1
AD 254
AD 255	2.9
AD 258	1.2
AD 259	1.8
AD 261
AD 263
AD 264	2.9
AD 265	1.9
AD 266
AD 271
AD 272	1
AD 273	1.7
AD 274
AD 275
AD 276	1.4
AD 277
AD 279
AD 282	1
AD 283
AD 285	2.3
AD 286
AD 287	1.4
AD 288	2.3
AD 289	2.95
AD 290
AD 291
AD 292
AD 293
AD 294	1
AD 296	2.33
AD 297	2.2
AD 299	1.825
AD 300
AD 301
AD 302
AD 303	3.1
AD 304	1.7
AD 307	2.6
AD 309
AD 312	3.6
AD 317	1
AD 325	1.7
AD 333
AD 345
AD 349	2.9
AD 357
AD 360
AD 361	2
AD 389
AD 392	2.3
AD 393	1.6
AD 395	2.1
AD 396
AD 400	2.6
AD 401
AD 407	2.7
AD 409
AD 412	2.5
AD 414
AD 415	3.2
AD 416	1
AD 418
AD 423
AD 427	1.7
AD 428	2.3
AD 429	2.2
AD 430
AD 434
AD 436
AD437
AD 439
AD 440
AD 441
AD 442	1.9
AD 448
AD 456
AD 458	2.6
AD 460	1.3
AD 465
AD 467
AD 474	1.1
AD 476	1.1
AD 481
AD 493
AD 496	1.5
AD 499	1.4
AD 502	1.7
AD 503
AD 506	2.4
AD 508
AD 509
AD 525	1.1
AD 527	1.4
AD 528
AD 529
AD 530
AD 531
AD 533	1.2
AD 534	2.6
AD 536
AD 555
AD 557
AD 558	1.1
AD 559	1.9
AD 562	2.1
AD 564	2.7
AD 565	2.2
AD 570	1.5
AD 573
AD 575
AD 578
AD 581
AD 582	1
AD 587
AD 590
AD 594
AD 596
AD 600
AD 602
AD 605
AD 607
AD 611
AD 617
AD 619
AD 624	2.25
AD 626
AD 631	2.4
AD 638	2.4
AD 641	2
AD 645
AD 653	1.6
AD 654	2.4
AD 655
AD 656
AD 671
AD 677
AD 705	3.3
AD 708	2.6
AD 709	2.3
AD 714	2.6
AD 717	3.35
AD 726
AD 745
AD 749	2.4
AD 751	2.25
AD 757
AD 762
AD 764	2.2
AD 765
AD 767
AD 771	2.3
AD 773	1.9
AD 783	2.8
AD784
AD 785	2.5
AD 786
AD 789	1.8
AD 791	2.4
AD 802
AD 821	2.1
AD 871
AD 569	1.8
AW 1
AW 2
AW 3
AW 4
AW 5
AW 6
AW 7
AW 8
AW 9
AW 10
AW 11
AW 12
AW 13
AW 14
AW 15
AW 16
AW 17	2.1
AW 18
AW 19
AW 20
AW 21
AW 22
AW 23
AW 24
AW 25
AW 26
AW 27
AW 28
AW 29
AW 30
AW 31
AW 32	1.9
AW 33
AW 34
AW 35
AW 36
CS 1
CS 2
CS 7
CS 8
CS 11
CS 15
CS 16
CS 17
CS 18
CS 21
CS 23
CS 26
CS 27
CS 28
CS 29
CS 32
CS 33
CS 34
CS 35
CS 36
EA 1
EA 2
EA 4
EA 21	2.1
EA 12	2.7
EA 16
EA 19
EA 24
EA 32
EA 43	1.9
EA 46	1.3
EA 47
EA 49	1.89
EC 2
EC 4
EC 5
EA 9	1.95
EC 10
EC 12
EC 18
EC 20
EC 30
EC 33
EC 35
EC 36
EC 42
EC 43
EC 44
EC 46
EC 49
EC 51
EC 52
EC 56
GB 1037
GB 1087
GB 1094
GB 1133
GB 1230	3.9
GB 1327
GB 0047
GB 0104
GB 0110
GB 0173
GB 0187
GB 0258
GB 0380
GB 0467
GB 0531
GB 0651	2.335
GB 0666
GB 0697
GB 0832
GB 0906	2.435
GB 1011
JCS 1	2.9
JCS 2	3.5
JCS 3	3.5
JCS 6	4
JCS 7
JCS 1
JMOP 2	3.8
JMS 2
JMS 3	3.1
JMS 4	3.4
JMS 5	3.3
JMS 6
JMS 7	3.4
JMS 9	3.3
JMS 10
JMS 11	3.3
JMS 11A	3.8
JMS 12	3.4
JMS 13	3.1
JMS 15	2.9
JMS 16
JMS 18	2.6
JMS 19	2.8
JMS 20	2.7
JMS 21	2.9
JMS 23
JMS 24	3.8
JMS 5A	2.8
K 2	2.86667
K 3	2.04125
K 4
K 5	2.63333
K 7
K 9	1.725
K 10	2.5
K 11
K 12
K 14
K 28
K 29	1.75
K 32	2.665
K 35
MS1-1	2.6
MS1-3	3
MS1-4
MS1-7	3.2
MS1-8	2.8
MS1-12	3.25
MS1-14	1.55
MS1-15	2.25
MS1-18
MS1-19	2.5
MS1-21	3.7
MS1-24	1
MS1-26	1.8
MS1-27	2.9075
MS1-28	2.4
MS1-29
MS1-31	2.27167
MS1-32	2.6
MS1-33	2.18333
MS1-36	1.5
MS1-38	1.8
MS1-39
MS1-41	2.13333
MS1-43	1
MS1-44	2.05
MS1-45
MS1-48	3.55
MS1-49	1.4
MS1-50	2
MS1-51	2.47167
MS1-52
MS1-53
MS1-55	1.46667
MS1-56	1.075
MS1-62	2.8
MS1-63	1.3
MS1-65	2.4
MS1-68	1
MS1-69
MS1-71	3.7
MS1-72	3.65
MS1-73	1.36667
MS1-77
MS1-84	1
MS1-85	1
MS1-86	3.6
MS1-87	3.55
MS1-89	3.4
MS1-90	3.9
MS1-93	1
MS1-94	3.35
MS1-95	3.1
MS1-96	2.8
MS1-97	3.4
MS1-98
MS1-99	2.346
MS1-102	2
MS1-103	2.9
MS1-105	1.7
MS1-106	1
MS1-107
MS1-113
MS1-114
MS1-117	3
MS1-119	3.8
MS1-120
MS1-122	3.3
MS1-125	2.95
MS1-126	1
MS1-127	1.23333
MS1-128	2.13333
MS1-129	1
MS1-130	3.35
MS1-132	3.4
MS1-133
MS1-138	3.6
RX032
S 1
S 2	4
S 8
S 10
S 13
S 15
S 16
S 21
S 26	3.3
S 32
S 35
S 38
S 39
S 40
S 41
S 42
S 45
S 49
S 54
S 55
S 59
S 61
S 64	3.9
SBB7	4
SC1
SC5	3.8
SM1	2.8
SM2
SM4
SM5	2
STJM4	2.7675
STJM6
STJM7
STJM11	2.9
TB3	2
TB4	3.5
TB5	1.03333
TB6
TB7	3.6
TB8	3.8
TB10
TB11	3.1
TB12	3.6
TB13	1.7
TB16
TB18	1.03333
TB19	3.1
TB21	3.5
TB22	4
TB23
TB24	1
TB26	3.9
TB28	3.2
TB31
TB32
TB33	1.35
TB34	3.7
TB35	2.9
TB36	3.4
TB37	3.3
TB38	2.7
TB39	3
TB40	2.8
TB42	2.1
TB44	3.6
TB45
TB46	1.75667
TB47	3.5
TB48	3.4
TB49	3.2
TB50	3.9
TB51
TB52	1
TB57	1
TB58
TB59
TB60
TB61	2.65
TB62	3.8
TB63	1
TB65	2.8
TB66	3.7
TB67
TB68	3
TB69	2.93333
TB70	3.5
TB71	1.05
TB73	3.9
TB75
TB76	1
TB78	3.4
TB79	1.5
TB80
TB82	2
TB83	3.8
TB86	2.8
TB87	4
TB88	1.46667
TB90	2.0425
TB91	3.5
TB92	3
TB94
TB95	3.9
TB96
TB97	3.3
TB99	3.1
TB100	3.4
TB101
TB102	2.1
TB104
TB105	1.1
TB108	1
TB109	4
TB111
TB112	1.88333
TB115
TB120	1
TG9	3.1
TG11	2.9
TG17	3.6
TG24	3.3
TG29	2.2
TG37	1
TG47	2.9
TP1	3.7
TP3	4
TP4	4
TP7	3.5
TQ11
J1-1A	1.05
J1-19A
J1-20A
J1 control
L-33	2.6
L-194
L-J
RR4-1A
RR4-2B
RR4-4A
RR4-6C
RR4-8A
RR4-10A
RR4-11A
RR4-12A
RR4-control
RR4 DS Red 17-1-3
RR4 DS Red 17-4-3
RR4 DS Red 30-2-2
RR4 DS Red 67-2-2
RR4 DS Red 67-2-3
BS 1
BS 4
BS 6
BS 8
BS 9
OP 9
OP 65
OP 67
EA 51

## Sheet: Caption
CAL_Wip_ID	CG_Avg
The Genotype ID	Average score for A. tumefaciens
