# Supplementary material for: Co-Location of QTL for Vigor and Resistance to Three Diseases in Juglans microcarpa × J. regia Rootstocks
Source: Int J Mol Sci. 2025 Jan 22;26(3):903. doi: 10.3390/ijms26030903 (PMC11817649; doi:10.3390/ijms26030903)
Supplement: Supplementary file 1 [file ijms-26-00903-s001.zip › ijms-3366761-SI/Final_Figs/File_S7.xlsx]

## Sheet: PHY_Avg_Score
CAL_Wip_ID	PHY_Avg
48-12 CK
CR
CR 10
CR 13
Durham
Hartley
Forde
Howard
Ivanhoe
PI159568
R. livermore
Serr	64.105
Solano
Sunland
Tulare
Vina
A5-1
A5-7
A12-1	53.581
A12-4
A12-5
A13-1	41.07
A13-2
I2-1
I8-1	35.6628
I8-6	65.25
I8-8	57.8645
I9-1	28.53
I9-2	29.9582
I9-6	36.4635
I9-8	46.6105
I12-1
I12-13
I13-2	35.336
I13-30	29.8035
I13-31	63.6365
I13-32	35.43
I13-33	75.8335
I13-35	51.8425
I14-4
I14-7
I15-1	40.248
I15-2	39.7175
I15-40	79.358
I15-41	44.6865
I15-43	75.15
N7-2
23.2
29.04	13.0215
29.05	56.316
29.06
29.09
29.11	35.624
31.01	17.77
31.03
31.04
31.05
31.09
31.1
52.01
52.02	47.393
52.03
53.02	11.0895
53.03
LA530.01
LA530.02
LA549.03
LA627.03
LA628.03
LA628.23
LA629.01
LA629.02
LA634.02
84-121
AX1	76.0606
Burbank
CB 93
Grizzly	35
Px1	53.6912
Rawlins
RX1	41.5923
UZ229	29.863
Vlach	62.346
VX211	57.2728
VX211-2
VX211-3
VX211-A
W17	58.7478
WIP3	94
DJUG 1.09
WNxW 10.05	12.4025
2025-07-01
2025-07-02
2025-07-03
2025-07-04
2025-07-07
2025-07-09	46.8023
2025-07-10
2025-07-11
2025-07-12
2025-07-13
2025-07-14
11-987
11-991	15.45
13C-6
29JM 1	33.5463
29JM 2	38.7495
29JM 3	32.7773
29JM 4	34.9237
29JM 5	31.042
29JM 7
29JM 8	43.635
29JM 9
29JM 10	25.4653
29JM 11	32.7045
29JM 12	56.4998
29JM 17	32.433
29JM 22	55.4815
3S 2
3S 3
3S 5	38.111
3S 8
3S 9
3S 10
3S 12
3S 13
3S 14	30.6447
3S 16	37.639
3S 17
3S 18
3S 19
3S 20
3SH 2	17.6133
3SH 3
3SH 4
3SH 5
3SH 6
3SH 7
3SH 8
3SH 19
AC 1	48.5
AC 2	67.8
AC 3	13.7
AC 5	54.1
AC 6	56.55
AC 7	71.05
AC 8
AC 11
AC 12	13.25
AC 13	25
AC 15	59.75
AC 16	65.2
AC 18
AC 19	24.25
AC 20	54.9
AC 22	74.95
AC 23	71.2
AC 24	43.7
AC 25
AC 26
AC 27	68.15
AC 29	65.35
AC 30	52.55
AC 32
AC 34
AC 35	71.7
AC 37
AC 38
AC 43
AC 45
AC 48
AC 49	78.75
AC 52	84.3
AC 53	73.45
AC 54	8.5
AC 55
AC 56	12.85
AC 57	67.3
AC 61	14.25
AC 63	8.55
AC 64
AC 65	16.6
AC 67
AC 68	76.55
AC 72	6.05
AC 73	25.25
AC 74
AC 75
AC 76	77.05
AC 79	66.7
AC 80	24.8
AC 81	21.2
AC 82	19.7
AC 83	66
AC 84
AC 87
AC 98
AC 103	82.85
AC 109	13.5
AC 111	20.7
AC 112	66.55
AC 113	27.15
AC 116
AC 119
AC 120	61
AC 121	13.45
AC 122	17
AC 123
AC 125	30.15
AC 126
AC 128
AC 129	41.375
AC 130	10.8
AC 133	26.1
AC 134	61.7
AC 135	38.75
AC 138
AC 139
AC 141	58.75
AC 142	9.3
AC 145	49.5
AC 146
AC 148	73.15
AC 151
AC 153	52.15
AC 154	4
AC 155	29.05
AC 157
AC 160	5.05
AC 163	47.3
AC 164	8.95
AC 166
AC 168
AC 175	10
AC 176	38.5
AC 179	74.55
AC 181
AC 182	10.75
AC 184	35
AC 185	30.5
AC 186	60.4
AC 188	63
AC 189	19.65
AC 190	49.75
AC 199
AC 200
AC 201
AC 206	31.9
AC 207
AC 209
AC 211	29.8
AC 212
AC 215
AC 216
AC 217	64.9
AC 219
AC 220	18.4
AC 221	78.05
AC 222	24.75
AC 225	27.7
AC 226
AC 228
AC 232	8.75
AC 234	74.575
AC 235
AC 236
AC 239
AC 240
AC 241
AC 242	25.25
AC 246
AC 255	76.95
AC 257	36.45
AC 258	22.75
AC 261	29
AC 262	66.15
AC 267	62.4
AC 268	25.15
AC 270	37.5
AC 271	29.55
AC 272	58.9
AC 273	24.65
AC 276	19.85
AC 277	37.3
AC 278	17.4
AC 279	39.65
AC 280	32.4
AC 281	40.45
AC 282	17.05
AC 283	21.65
AC 284	47.35
AC 285
AC 286	14.05
AC 287	21.05
AC 288	38.4
AC 289
AC 292	25.5
AC 293	55.7
AC 294	44.25
AC 296
AC 298
AC 301	43.1
AC 303
AC 305
AC 308
AC 310	17.85
AC 312	22.1
AC 314
AC 315	12.5
AC 317
AC 318	35.7
AC 322	19.75
AC 323	17.35
AC 324	36.7
AC 325
AC 332
AC 334	18.7
AC 335	48.5
AC 337	40.4
AC 338	36.55
AC 340
AC 342
AC 343	23.05
AC 346	30.5
AC 347	21.65
AC 348
AC 349	21.75
AC 350	19
AC 351
AC 352	38.8
AC 353	30.45
AC 354	11
AC 356	37.85
AC 358
AC 359
AC 363	26.15
AC 364
AC 365
AC 366	22.75
AC 367	27.25
AC 369	12.65
AC 370	24.45
AC 371
AC 375
AC 379
AC 380	4.75
AC 383
AC 384
AC 385	56.7
AC 386
AC 394	24.4
AC 402	61.4
AC 407	66.3
AC 408
AC 411	85.35
AC 422
AC 426	28
AC 428	25
AC 429	64.65
AC 431	33.25
AC 432	43
AC 434	76.25
AC 436
AC 437
AC 438	68.3
AC 439
AC 442	51.35
AC 443	58.4
AC 446	86.9
AC 447
AC 448	70.4
AC 449	33
AC 452	65.7
AC 453	65
AC 454	30.5
AC 457	26.9
AC 458	80.05
AC 466	14.25
AC 468	23.6
AC 469	13.8
AC 470	28.95
AC 471
AC 472	8
AC 473
AC 475
AC 476
AC 480	22.4
AC 481
AC 482	77.4
AC483
AC 486
AC 487	62.5
AC 490	14.75
AC 491
AC 492	29.85
AC 494	61.25
AC 495	17.8
AC 497	28.75
AC 498	20.75
AC 504	22.5
AC 506	51.3
AC 507	53.75
AC 508	9.5
AC 510	29.25
AC 511
AC 512	26.05
AC 515	45.3
AC 516	14.55
AC 520
AC 532
AC 533
AC 535
AC 540
AC 547	33.95
AC 552	38.7
AC 554
AC 556	22.95
AC 557
AC 558
AC 559	24.7
AC 560
AC 563
AC 564	46.8
AC 567	21.05
AC 568	24.925
AC 569
AC 570	69.4
AC 571	43.45
AC 574	4.75
AC 577	26.75
AC 580	58.25
AC 583	68.1
AC 585	32.55
AD 1	18.25
AD 17	38.1
AD 18	11.275
AD 19	59.5
AD 20	31.55
AD 22
AD 24	9.13333
AD 28	31.7
AD 30	22.25
AD 37	12.65
AD 38
AD 40	13
AD 41
AD 51	27.65
AD 55	25.2
AD 56	11.4
AD 57	57.55
AD 66
AD 67	10.4
AD 71	54.85
AD 79
AD 80	35.9
AD 83
AD 86
AD 87	30.6
AD 90	45.95
AD 91	16.4
AD 95	37.15
AD 96	51.3
AD 97
AD 100
AD 101
AD 103
AD 111	35.7
AD 114	35.9
AD 115	17.65
AD 116	27.65
AD 117	13.6667
AD 118	14.7
AD 119	4.8
AD 121	17.3
AD 122
AD 123	9.7
AD 125	29.175
AD 131	58.6
AD 136	20.2667
AD 138	15.6
AD 139	30.75
AD 145
AD 156	12
AD 162	27.9
AD 163	20.4
AD 165	13.8
AD 166	11.7
AD 167	57.05
AD 169	38.5
AD 170	15.3
AD 171
AD 172	50.95
AD 173	26.85
AD 180	13.25
AD 182	10.35
AD 183	24.95
AD 184	20.2
AD 185	44.2
AD 187	29.4
AD 191	43.15
AD 192	17
AD 193	31.6667
AD 196	10.95
AD 198	15.9
AD 215	14.2
AD 217	66.4
AD 224	6.15
AD 233	15.95
AD 243	42.5
AD 244
AD 246	28.75
AD 247	42.3
AD 251	75.1
AD 253	34.95
AD 254
AD 255	62.6
AD 258	6.2
AD 259	15.3
AD 261
AD 263	5.1
AD 264	42.5
AD 265	7.9
AD 266	38.9
AD 271
AD 272
AD 273	51.4
AD 274
AD 275
AD 276	18.8
AD 277	20.6
AD 279
AD 282	9.26667
AD 283	12.35
AD 285	9
AD 286	32.4
AD 287	22.9
AD 288	40
AD 289	46.7
AD 290	14.25
AD 291
AD 292
AD 293	8.66667
AD 294	5.75
AD 296	34.5
AD 297	6.5
AD 299	38.3
AD 300
AD 301
AD 302	32.8
AD 303	45.85
AD 304
AD 307	11.7
AD 309	67.7
AD 312	15.5
AD 317	10.05
AD 325
AD 333	3
AD 345	3.25
AD 349	6.65
AD 357	14.55
AD 360	27.7
AD 361	19.2
AD 389
AD 392	8.3
AD 393
AD 395	65.25
AD 396	43.7
AD 400	33.65
AD 401	32.85
AD 407	15.7
AD 409
AD 412	51.85
AD 414	12.5
AD 415
AD 416
AD 418	39.8
AD 423	8.8
AD 427	11.75
AD 428
AD 429	32
AD 430	12.1
AD 434	25.95
AD 436	7.65
AD437
AD 439	23.6
AD 440	29.8
AD 441	34.2
AD 442	48.4
AD 448	8.1
AD 456	22.45
AD 458	15.95
AD 460	21.25
AD 465	47.05
AD 467
AD 474	40.85
AD 476	9.5
AD 481	64.95
AD 493	11
AD 496	15.85
AD 499	21.7
AD 502	56.7
AD 503	10.1
AD 506	30.05
AD 508
AD 509	11.1
AD 525	5.75
AD 527
AD 528	5.75
AD 529
AD 530	47.75
AD 531	16.4
AD 533	15.3
AD 534	34.9
AD 536	2.75
AD 555	6.8
AD 557
AD 558	16.4
AD 559	56.35
AD 562	8.5
AD 564	65.3
AD 565
AD 570
AD 573	12
AD 575
AD 578	23.15
AD 581	15.3
AD 582
AD 587	1.5
AD 590
AD 594
AD 596	10.2
AD 600	36.65
AD 602	79.15
AD 605	7.95
AD 607	37.1
AD 611
AD 617
AD 619	15.3
AD 624	15.3
AD 626	28.15
AD 631	23.35
AD 638	71.05
AD 641	26.45
AD 645	16.1
AD 653	24
AD 654	23.5
AD 655	11
AD 656
AD 671	15.5
AD 677	35.85
AD 705	10.95
AD 708	46.5
AD 709	60.65
AD 714	66.45
AD 717	22.6
AD 726	14.2
AD 745	6.4
AD 749	35.55
AD 751	52.5
AD 757
AD 762	18.9
AD 764	17.4
AD 765
AD 767	18.85
AD 771	56.525
AD 773	33.1
AD 783	4.4
AD784
AD 785	52.05
AD 786	17.15
AD 789	63.65
AD 791	72.05
AD 802	16.5
AD 821	46.5
AD 871	19.65
AD 569	27
AW 1
AW 2
AW 3
AW 4
AW 5
AW 6	36
AW 7
AW 8
AW 9
AW 10
AW 11
AW 12
AW 13
AW 14
AW 15
AW 16
AW 17
AW 18
AW 19
AW 20
AW 21
AW 22	40
AW 23
AW 24
AW 25
AW 26
AW 27
AW 28
AW 29
AW 30
AW 31
AW 32
AW 33
AW 34
AW 35
AW 36
CS 1
CS 2
CS 7
CS 8	19.9475
CS 11
CS 15
CS 16	2.5
CS 17
CS 18
CS 21
CS 23
CS 26
CS 27
CS 28
CS 29
CS 32	34.5
CS 33
CS 34	19.011
CS 35
CS 36
EA 1	17.9
EA 2	18.5375
EA 4
EA 21
EA 12	23.275
EA 16	14.7
EA 19	39.35
EA 24	19.45
EA 32	28.6
EA 43	59.6
EA 46
EA 47
EA 49	30.8125
EC 2
EC 4
EC 5
EA 9	31.276
EC 10
EC 12
EC 18
EC 20
EC 30
EC 33
EC 35
EC 36
EC 42
EC 43
EC 44
EC 46
EC 49
EC 51	49.1
EC 52
EC 56
GB 1037
GB 1087
GB 1094
GB 1133
GB 1230	41.0782
GB 1327
GB 0047
GB 0104
GB 0110
GB 0173
GB 0187
GB 0258
GB 0380
GB 0467	49.446
GB 0531
GB 0651
GB 0666	24.68
GB 0697
GB 0832
GB 0906
GB 1011	37.0035
JCS 1
JCS 2	62.8335
JCS 3	32.1965
JCS 6
JCS 7
JCS 1
JMOP 2	37.5998
JMS 2
JMS 3	26.0628
JMS 4	29.4945
JMS 5	34.4425
JMS 6
JMS 7	39.5352
JMS 9	35.4215
JMS 10
JMS 11	33.4735
JMS 11A	21.908
JMS 12	26.299
JMS 13	37.1945
JMS 15	31.9465
JMS 16
JMS 18	11.4025
JMS 19	42.9087
JMS 20	26.8813
JMS 21	24.8317
JMS 23
JMS 24	54.2428
JMS 5A	34.9382
K 2
K 3
K 4
K 5
K 7
K 9	21.6017
K 10
K 11
K 12
K 14
K 28	32.9582
K 29	31.165
K 32	50.1085
K 35	20.2477
MS1-1	31.8125
MS1-3	52.4
MS1-4
MS1-7	45.975
MS1-8	38.525
MS1-12	54.3999
MS1-14
MS1-15
MS1-18
MS1-19	26.402
MS1-21	31
MS1-24	22.8
MS1-26	45.95
MS1-27	45.325
MS1-28	20.1
MS1-29	24.55
MS1-31	30.8583
MS1-32	37.95
MS1-33	23.15
MS1-36	15.9793
MS1-38
MS1-39
MS1-41	35.0263
MS1-43
MS1-44	57.975
MS1-45	56.3332
MS1-48	35.5
MS1-49	19.6
MS1-50
MS1-51	30.125
MS1-52
MS1-53
MS1-55	23.55
MS1-56	19.5
MS1-62	29.7166
MS1-63
MS1-65	55.95
MS1-68	53.3
MS1-69
MS1-71	47.2
MS1-72	30.95
MS1-73	39.8
MS1-77	11.65
MS1-84	51.625
MS1-85
MS1-86	56.475
MS1-87	42.025
MS1-89
MS1-90	46.35
MS1-93	10.4167
MS1-94	43.5688
MS1-95	29.075
MS1-96	33.85
MS1-97	39.85
MS1-98
MS1-99	26.725
MS1-102	23.6
MS1-103	36.011
MS1-105
MS1-106	22.8
MS1-107
MS1-113
MS1-114
MS1-117
MS1-119	42.775
MS1-120
MS1-122	39.7
MS1-125	47.05
MS1-126
MS1-127	25.55
MS1-128	41.4375
MS1-129	40.35
MS1-130	36.7
MS1-132	47.35
MS1-133
MS1-138	41.05
RX032	35.619
S 1
S 2
S 8
S 10
S 13
S 15
S 16
S 21
S 26
S 32
S 35
S 38
S 39
S 40
S 41
S 42
S 45
S 49
S 54
S 55
S 59
S 61
S 64	42.421
SBB7	94.374
SC1
SC5	97.5
SM1	56.9825
SM2
SM4
SM5	66.25
STJM4	31.5475
STJM6	38.5562
STJM7	11.5855
STJM11
TB3	44.25
TB4	45.357
TB5	5.1
TB6
TB7	35.1167
TB8	29.05
TB10	22.25
TB11	45.6071
TB12	33.8333
TB13	52.7
TB16	20
TB18	16.15
TB19	27.225
TB21	14.65
TB22
TB23	4.6
TB24
TB26	46.3
TB28	20.05
TB31	5.55
TB32	10.5
TB33	3.2
TB34	21.1249
TB35	5.6
TB36	40.05
TB37	18.1606
TB38	22.05
TB39	28.25
TB40	37.9689
TB42	37.4
TB44	27.9721
TB45	7.95
TB46	7.75
TB47	13.75
TB48	38.9285
TB49
TB50	19.35
TB51
TB52
TB57	3.75
TB58
TB59	13.75
TB60	14.45
TB61	33.3215
TB62	24.25
TB63
TB65	17.275
TB66	4.7
TB67
TB68	48.5625
TB69	38.3888
TB70
TB71
TB73	24.2501
TB75	63.5
TB76	19.375
TB78	19.05
TB79	24
TB80	6.85
TB82	17.6
TB83	19.7
TB86	6.85
TB87	30.6964
TB88	4.85
TB90	29.8208
TB91	6.5
TB92	19.5278
TB94
TB95
TB96	31.2
TB97	22.125
TB99	32.2833
TB100	23.45
TB101
TB102	40.75
TB104	34.9
TB105	38.6
TB108	38.3
TB109	59.5
TB111	21.75
TB112	19.25
TB115	18
TB120	7.2
TG9	7.68375
TG11	7.16675
TG17	5.55975
TG24
TG29	16.7318
TG37	11.46
TG47	16.4138
TP1
TP3	64.67
TP4
TP7
TQ11
J1-1A	54
J1-19A
J1-20A
J1 control	53
L-33
L-194
L-J
RR4-1A
RR4-2B
RR4-4A
RR4-6C
RR4-8A
RR4-10A
RR4-11A
RR4-12A
RR4-control
RR4 DS Red 17-1-3
RR4 DS Red 17-4-3
RR4 DS Red 30-2-2
RR4 DS Red 67-2-2
RR4 DS Red 67-2-3
BS 1	43.35
BS 4	58.95
BS 6	14.25
BS 8	34.6
BS 9	9.2
OP 9	54
OP 65	57
OP 67	35
EA 51

## Sheet: Sheet1
CAL_Wip_ID	PHY_Avg
The Genotype ID	The average score for Phytophthora spp.
